# Supplementary material for: Advances, Challenges, and Recommendations for Non-Destructive Testing Technologies for Wind Turbine Blade Damage: A Review of the Literature from the Past Decade
Source: Sensors (Basel). 2026 Mar 11;26(6):1773. doi: 10.3390/s26061773 (PMC13030368; doi:10.3390/s26061773)
Supplement: Supplementary file 1 [file sensors-26-01773-s001.zip]

Archive with 1 entries (1 files):
- sensors-4159627-supplementary.pdf
